# Supplementary material for: Lateral hypothalamic glutamatergic inputs to VTA glutamatergic neurons mediate prioritization of innate defensive behavior over feeding
Source: Nat Commun. 2024 Jan 9;15:403. doi: 10.1038/s41467-023-44633-w (PMC10776608; doi:10.1038/s41467-023-44633-w)
Supplement: Supplementary file 5 — Source Data [file 41467_2023_44633_MOESM5_ESM.xlsx]

## Sheet: Figure 1D
Figure 1D
Group	Mouse	PT: laser paired chamber	PT: laser unpaired chamber	PT: connecting chamber	D1: laser paired chamber	D1: laser unpaired chamber	D1: connecting chamber	D2: laser paired chamber	D2: laser unpaired chamber	D2: connecting chamber	D3: laser paired chamber	D3: laser unpaired chamber	D3: connecting chamber	D4: laser paired chamber	D4: laser unpaired chamber	D4: connecting chamber	T1: laser paired chamber	T1: laser unpaired chamber	T1: connecting chamber	T2: laser paired chamber	T2: laser unpaired chamber	T2: connecting chamber
eYFP	1	0.505	0.277333	0.217667	0.323333	0.491333	0.185333	0.527389	0.313944	0.158667	0.403611	0.412722	0.183667	0.491611	0.335	0.173389	0.401833	0.374833	0.223333	0.392333	0.330833	0.276833
	2	0.283833	0.377333	0.338833	0.255167	0.478667	0.266167	0.414278	0.387111	0.198611	0.532944	0.304667	0.162389	0.572389	0.290222	0.137389	0.642	0.201333	0.156667	0.576667	0.244167	0.179167
	3	0.573	0.270333	0.156833	0.556056	0.274111	0.169833	0.565611	0.269278	0.165111	0.491944	0.349667	0.158389	0.552833	0.277944	0.169222	0.5465	0.297833	0.155667	0.4485	0.353667	0.198
	4	0.560333	0.226333	0.213333	0.643833	0.2025	0.153611	0.515667	0.277667	0.206667	0.503111	0.3045	0.192389	0.530056	0.289	0.180889	0.426833	0.3585	0.214833	0.417667	0.318	0.264333
	5	0.638833	0.197	0.164	0.614667	0.187111	0.198222	0.612	0.224278	0.163667	0.531722	0.304778	0.1635	0.607222	0.27	0.122833	0.644167	0.198833	0.157	0.462833	0.290833	0.246167
	6	0.370333	0.3625	0.267167	0.686167	0.191556	0.122222	0.616722	0.268833	0.114444	0.478278	0.347222	0.1745	0.484722	0.354111	0.161167	0.591167	0.259	0.15	0.489333	0.3225	0.188167
	7	0.619	0.1845	0.1965	0.572944	0.266722	0.160278	0.445722	0.379833	0.1745	0.392833	0.4385	0.168667	0.368278	0.478611	0.153111	0.516333	0.347833	0.135833	0.247833	0.577167	0.175
	8	0.572	0.251667	0.1765	0.626389	0.180444	0.193111	0.5495	0.244333	0.206167	0.463611	0.313444	0.222944	0.322167	0.466056	0.211833	0.531	0.266	0.203	0.410833	0.3765	0.2125
	9	0.483833	0.202667	0.313333	0.546889	0.313944	0.139167	0.516722	0.313667	0.169611	0.396278	0.420833	0.182889	0.361722	0.452111	0.186167	0.449667	0.356667	0.193667	0.438333	0.317	0.244667
Group	Mouse	PT: laser paired chamber	PT: laser unpaired chamber	PT: connecting chamber	D1: laser paired chamber	D1: laser unpaired chamber	D1: connecting chamber	D2: laser paired chamber	D2: laser unpaired chamber	D2: connecting chamber	D3: laser paired chamber	D3: laser unpaired chamber	D3: connecting chamber	D4: laser paired chamber	D4: laser unpaired chamber	D4: connecting chamber	T1: laser paired chamber	T1: laser unpaired chamber	T1: connecting chamber	T2: laser paired chamber	T2: laser unpaired chamber	T2: connecting chamber
ChR2-eYFP	1	0.520167	0.269667	0.210167	0.0248333	0.720444	0.254667	0.0181667	0.647611	0.334222	0.0197778	0.605722	0.374444	0.0149444	0.653333	0.331444	0.356667	0.373167	0.269833	0.338333	0.4	0.258333
	2	0.4775	0.250667	0.271833	0.123667	0.441056	0.435222	0.136278	0.459278	0.404444	0.0197778	0.605722	0.374444	0.0149444	0.653333	0.331444	0.356667	0.373167	0.269833	0.338333	0.4	0.258333
	3	0.552833	0.197	0.25	0.017	0.752667	0.230333	0.00955556	0.646056	0.344389	0.0125556	0.705944	0.2815	0.00927778	0.784389	0.206333	0.330167	0.452333	0.2175	0.377667	0.402833	0.2195
	4	0.3195	0.338833	0.341667	0.0180556	0.614333	0.367611	0.0142778	0.689222	0.2965	0.00994444	0.784222	0.205833	0.00961111	0.818056	0.172278	0.272167	0.591833	0.136167	0.36	0.445333	0.194667
	5	0.437167	0.2795	0.283333	0.0286111	0.417333	0.554056	0.0211111	0.488222	0.490611	0.0228333	0.465056	0.512111	0.0206111	0.379889	0.5995	0.422167	0.175667	0.402	0.405333	0.322167	0.2725
	6	0.5805	0.181333	0.238167	0.0179444	0.774556	0.207444	0.0153333	0.636278	0.348389	0.0166667	0.549944	0.433444	0.0147222	0.665222	0.320056	0.578667	0.2375	0.184	0.323	0.389	0.288
	7	0.295667	0.3855	0.318833	0.023	0.691333	0.285667	0.0283889	0.626389	0.345222	0.0311111	0.597944	0.370944	0.0265556	0.651722	0.321722	0.334	0.411	0.255	0.339167	0.410167	0.250667
	8	0.682833	0.128833	0.188333	0.0124444	0.649111	0.338444	0.00855556	0.616	0.375444	0.00416667	0.795222	0.200556	0.00516667	0.751056	0.243778	0.329333	0.379667	0.291	0.247833	0.5245	0.227667
	9	0.455833	0.267333	0.276667	0.0231667	0.575889	0.400889	0.0168333	0.537556	0.445611	0.017	0.423222	0.559778	0.00994444	0.476611	0.513444	0.458333	0.2195	0.322167	0.375333	0.325333	0.299333
	10	0.463167	0.208667	0.328167	0.0557222	0.6615	0.282833	0.0595556	0.541833	0.398611	0.0485	0.425889	0.525611	0.0265	0.522556	0.451	0.2595	0.442833	0.297667	0.313333	0.4075	0.279333
	11	0.408667	0.236167	0.355167	0.0156667	0.703944	0.280389	0.0178333	0.666333	0.315833	0.0152222	0.704222	0.280556	0.0122778	0.832389	0.155333	0.226667	0.4495	0.323833	0.309833	0.387667	0.302667

## Sheet: Figure 2C
Figure 2C
Mouse	PT: laser paired chamber	PT: laser unpaired chamber	PT: connecting chamber	aCSF: laser paired chamber	aCSF: laser unpaired chamber	aCSF: connecting chamber	AP5+CNQX: laser paired chamber	AP5+CNQX: laser unpaired chamber	AP5+CNQX: connecting chamber
1	0.306667	0.403333	0.29	0.066	0	0.933833	0.961333	0.0156667	0.023
2	0.367833	0.326667	0.305333	0.0153333	0.607833	0.376833	0.214833	0.392667	0.3925
3	0.485833	0.335667	0.1785	0.00633333	0.967667	0.026	0.124833	0.774167	0.101
4	0.586333	0.178	0.2355	0.00366667	0.883333	0.113	1	0	0
5	0.677667	0.140667	0.1815	0.121167	0.517167	0.3615	0.166167	0.569667	0.264
6	0.4395	0.315333	0.245	0.0285	0.623	0.3485	0.369833	0.328	0.302167
7	0.47	0.2285	0.3015	0.00933333	0.676667	0.314	0.625	0.0278333	0.347333

## Sheet: Figure 2D
Figure 2D
Mouse	PT: laser paired chamber	PT: laser unpaired chamber	PT: connecting chamber	aCSF: laser paired chamber	aCSF: laser unpaired chamber	aCSF: connecting chamber	Lidocaine: laser paired chamber	Lidocaine: laser unpaired chamber	Lidocaine: connecting chamber
136897	0.6345	0.184167	0.181333	0.0173889	0.733722	0.248889	0.0455	0.613444	0.341056
136793	0.5545	0.1725	0.273	0.0557222	0.4415	0.502778	0.0112222	0.526667	0.462111
137300	0.649	0.193833	0.157167	0.0686111	0.349333	0.582056	0.0556111	0.540944	0.403444
137303	0.692833	0.148333	0.158833	0.116944	0.457333	0.425722	0.151944	0.263611	0.584444
137304	0.834	0.0633333	0.102667	0.264333	0.234	0.501667	0.0255556	0.833	0.141444
137305	0.6415	0.103	0.2555	0.0603889	0.497611	0.442	0.0457778	0.581778	0.372444
137308	0.473167	0.0955	0.431333	0.0201667	0.401167	0.578667	0.0223889	0.329889	0.647722
137309	0.658667	0.1575	0.183833	0.0165	0.587222	0.396278	0.0215556	0.610333	0.368111

## Sheet: Figure 2E
Figure 2E
Group	Mouse	Off	On	Off
eYFP	60741	0	0	0
	60742	0	0	0
	60743	0	0	0
	60744	0	0	0
	60745	0	0	0
	60746	0	0	0
	60747	0	0	0
	60748	0	0	0
	60749	0	0	0
Group	Mouse	Off	On	Off
ChR2-eYFP	57911	0	81	0
	57912	0	83	0
	57913	0	84	0
	57914	0	64	0
	57915	0	66	0
	57916	0	71	0
	57697	0	56	0
	57698	0	24	0
	57699	0	64	0

## Sheet: Figure 2F
Figure 2F
Condition	Mouse	Off	On	Off
aCSF	140047	0	46	0
	140052	0	50	0
	140053	0	34	0
	136898	0	67	0
	140054	0	53	0
Condition	Mouse	Off	On	Off
AP5+CNQX	140047	0	3	0
	140052	0	0	0
	140053	0	0	0
	136898	0	17	0
	140054	0	0	0

## Sheet: Figure 2G
Figure 2G
Condition	Mouse	Off	On	Off
aCSF	136897	0	14	0
	136793	0	91	0
	137303	0	0	0
	137304	0	0	0
	137305	0	27	0
	137308	0	0	0
	137309	0	16	0
Condition	Mouse	Off	On	Off
Lidocaine	136897	0	18	0
	136793	0	99	0
	137303	0	0	0
	137304	0	0	0
	137305	0	16	0
	137308	0	0	0
	137309	0	46	0

## Sheet: Figure 3B
Figure 3B
Group	Mouse	2.5 Hz	5 Hz	10 Hz	20 Hz
eYFP	1	0	0.094	0.066	0.119
	2	0	0.046	0	0
	3	0.115	0.114	0.06	0
	4	0.047	0	0	0
	5	0	0	0.056	0
	6	0.04	0	0.107	0
	7	0	0	0.114	0
	8	0	0	0	0
	9	0	0	0	0.157
Group	Mouse	2.5 Hz	5 Hz	10 Hz	20 Hz
ChR2-eYFP	1	0	0	0.102	0
	2	0	0	0	0
	3	0	0	0	0
	4	0	0	0	0
	5	0	0	0	0
	6	0	0	0	0
	7	0.021	0	0	0
	8	0	0	0	0
	9	0	0	0	0
	10	0	0	0	0

## Sheet: Figure 3D
Figure 3D
Group	Mouse	Diff lat 0-3 min	Diff lat 4-7 min
eYFP	724	77	-39
	726	-163	-135
	734	-51	0
	735	-59	-169
	723	2	-1
	725	14	32
Group	Mouse	Diff lat 0-3 min	Diff lat 4-7 min
ChR2-eYFP	750	115	18
	751	146	-18
	752	59	-21
	770	117	-15
	772	150	11
	773	122	-1
	823	171	0
	824	160	27
	825	177	-80
Group	Mouse	Diff lat 0-3 min	Diff lat 4-7 min
Halo-eYFP	838	0	0
	814	0	9
	815	-3	-4
	816	-5	-1
	760	0	0
	761	21	31
	764	-5	-30
	768	-22	-35
	769	2	0
Group	Mouse	Diff lat 0-3 min	Diff lat 4-7 min
ChR2-eYFP (P)	206807	174.96	43.83
	206794	142.08	69.62
	206795	139.57	49.81
	206796	157.45	-13.53
	206797	151.11	27.15
	206798	99.27	76.88
	206785	169.86	5.93
	206786	177.87	3.19
	206787	165.96	-21.21
	206788	172.12	-5.81
	206793	163.97	1.82

## Sheet: Figure 3E
Figure 3E
Group	Mouse	Diff FI 0-3 min	Diff FI 4-7 min
eYFP	724	0	0.01
	726	0.01	0.05
	734	0.21	0.06
	735	0.01	0.04
	723	-0.02	-0.1
	725	-0.14	-0.13
Group	Mouse	Diff FI 0-3 min	Diff FI 4-7 min
ChR2-eYFP	750	-0.08	0.08
	751	-0.11	0.03
	752	-0.09	0.11
	770	-0.35	0.21
	772	-0.24	0.09
	773	-0.2	0.11
	823	-0.18	0.14
	824	-0.06	0
	825	-0.25	0.18
Group	Mouse	Diff FI 0-3 min	Diff FI 4-7 min
Halo-eYFP	838	-0.13	-0.17
	814	-0.03	-0.02
	815	0.02	0.01
	816	0	0
	760	0.04	0.01
	761	0.01	-0.01
	764	0.05	0.11
	768	0.11	0
	769	0.03	0.05
Group	Mouse	Diff FI 0-3 min	Diff FI 4-7 min
ChR2-eYFP (P)	206807	-0.41	0.12
	206794	-0.15	0.04
	206795	-0.08	-0.02
	206796	-0.14	0.03
	206797	-0.15	0.11
	206798	-0.04	0.07
	206785	-0.13	0.06
	206786	-0.14	0.08
	206787	-0.18	0.11
	206788	-0.22	0.03
	206793	-0.26	0.18

## Sheet: Figure 3G
Figure 3G
Group	Mouse	Start	Stop	Re-start
eYFP	140210	7	30	0
	136799	7	30	0
	136309	5	30	0
	140210	7	30	0
	136321	21	26	16
	136309	26	30	0
Group	Mouse	Start	Stop	Re-start
ChR2-eYFP	136890	29	0	235
	136891	11	0	110
	136800	14	0	89
	136324	19	0	205
	136336	19	0	41
	140209	18	0	164

[truncated: 75 more sheets: Figure 4D, Figure 4E, Figure 4H, Figure 5D, Figure 5E, Figure 5K, Figure 5N, Figure 7B, Figure 7C, Figure 7D, Figure 7E, SF 2M, SF 2N, SF 3B, SF 3C, SF 3D, SF 4D, SF 4E, SF 5B, SF 5C …]
